# Supplementary material for: Intentional Rounding versus Standard of Care for Patients Hospitalised in Internal Medicine Wards: Results from a Cluster-Randomised Nation-Based Study
Source: J Clin Med. 2022 Jul 8;11(14):3976. doi: 10.3390/jcm11143976 (PMC9320400; doi:10.3390/jcm11143976)
Supplement: Supplementary file 1 [file jcm-11-03976-s001.zip]

Archive with 1 entries (1 files):
- jcm-1732181-supplementary.pdf
